# Supplementary material for: Rheology and Stability of Tunicate Cellulose Nanocrystal-Based Pickering Emulsions: Role of pH, Concentration, and Emulsification Method
Source: Foods. 2026 Feb 1;15(3):509. doi: 10.3390/foods15030509 (PMC12897129; doi:10.3390/foods15030509)
Supplement: Supplementary file 1 [file foods-15-00509-s001.zip]

Archive with 1 entries (1 files):
- foods-4045421-supplementary.pdf
